# Supplementary material for: Nuclear microRNA 9 mediates G-quadruplex formation and 3D genome organization during TGF-β-induced transcription
Source: Nat Commun. 2024 Dec 20;15:10711. doi: 10.1038/s41467-024-54740-x (PMC11662019; doi:10.1038/s41467-024-54740-x)
Supplement: Supplementary file 3 — Supplementary Data 1 [file 41467_2024_54740_MOESM3_ESM.xlsx]

## Sheet: Supplementary Data 1
Supplementary Data 1: Published data used in the ms
Generated for this paper
NGS data	GEO ID
01MLg_Mir9_ChIRP	GSM7832497 [https://www.ncbi.nlm.nih.gov/geo/query/acc.cgi?acc=GSM7832497]
02MLg_Inp_ChIRP	GSM7832498 [https://www.ncbi.nlm.nih.gov/geo/query/acc.cgi?acc=GSM7832498]
01MLg_K4m3_HICHIP_Ctr	GSM7832499 [https://www.ncbi.nlm.nih.gov/geo/query/acc.cgi?acc=GSM7832499]
02MLg_K4m3_HICHIP_Tgfb	GSM7832500 [https://www.ncbi.nlm.nih.gov/geo/query/acc.cgi?acc=GSM7832500]
03MLg_K4m3_HICHIP_Tgfb_antiMir9	GSM7832501 [https://www.ncbi.nlm.nih.gov/geo/query/acc.cgi?acc=GSM7832501]
04MLg_K4m3_HICHIP_Mir9_LOF	GSM7832502 [https://www.ncbi.nlm.nih.gov/geo/query/acc.cgi?acc=GSM7832502]
01MLg_RNAs_riZero_Ctr	GSM7832503 [https://www.ncbi.nlm.nih.gov/geo/query/acc.cgi?acc=GSM7832503]
02MLg_RNAs_riZero_Mir9_LOF	GSM7832504 [https://www.ncbi.nlm.nih.gov/geo/query/acc.cgi?acc=GSM7832504]
03MLg_RNAs_riZero_Tgfb	GSM7832505 [https://www.ncbi.nlm.nih.gov/geo/query/acc.cgi?acc=GSM7832505]
04MLg_RNAs_riZero_Tgfb_Mir9_LOF	GSM7832506 [https://www.ncbi.nlm.nih.gov/geo/query/acc.cgi?acc=GSM7832506]
MLg_H3K4me3_CaT_Ctr	GSM8440910 [https://www.ncbi.nlm.nih.gov/geo/query/acc.cgi?acc=GSM8440910]
MLg_H3K4me3_CaT_Mir9-LOF	GSM8440911 [https://www.ncbi.nlm.nih.gov/geo/query/acc.cgi?acc=GSM8440911]
MLg_H3K27ac_CaT_Ctr	GSM8440912 [https://www.ncbi.nlm.nih.gov/geo/query/acc.cgi?acc=GSM8440912]
MLg_H3K27ac_CaT_Mir9-LOF	GSM8440913 [https://www.ncbi.nlm.nih.gov/geo/query/acc.cgi?acc=GSM8440913]
MLE-12_H3K4me3_CaT_Ctr	GSM8440914 [https://www.ncbi.nlm.nih.gov/geo/query/acc.cgi?acc=GSM8440914]
MLE-12_H3K4me3_CaT_Mir9-LOF	GSM8440915 [https://www.ncbi.nlm.nih.gov/geo/query/acc.cgi?acc=GSM8440915]
MLE-12_H3K27ac_CaT_Ctr	GSM8440916 [https://www.ncbi.nlm.nih.gov/geo/query/acc.cgi?acc=GSM8440916]
MLE-12_H3K27ac_CaT_Mir9-LOF	GSM8440917 [https://www.ncbi.nlm.nih.gov/geo/query/acc.cgi?acc=GSM8440917]
MLg_Ctr_G4_CaT_r1	GSM8440918 [https://www.ncbi.nlm.nih.gov/geo/query/acc.cgi?acc=GSM8440918]
MLg_Mir9LOF_G4_CaT_r1	GSM8440919 [https://www.ncbi.nlm.nih.gov/geo/query/acc.cgi?acc=GSM8440919]
MLE-12_Ctr_G4_CaT_r1	GSM8440920 [https://www.ncbi.nlm.nih.gov/geo/query/acc.cgi?acc=GSM8440920]
MLE-12_Mir9LOF_G4_CaT	GSM8440921 [https://www.ncbi.nlm.nih.gov/geo/query/acc.cgi?acc=GSM8440921]
x01Mlg_Ctr_H3K4me3_ChIP	GSM8440922 [https://www.ncbi.nlm.nih.gov/geo/query/acc.cgi?acc=GSM8440922]
x02Mlg_TGFB_H3K4me3_ChIP	GSM8440923 [https://www.ncbi.nlm.nih.gov/geo/query/acc.cgi?acc=GSM8440923]
x03Mlg_TGFB_Mir9LOF_H3K4me3_ChIP	GSM8440924 [https://www.ncbi.nlm.nih.gov/geo/query/acc.cgi?acc=GSM8440924]
Publicly available data
NGS data	GEO ID
MED1	GSM1439556 [https://www.ncbi.nlm.nih.gov/geo/query/acc.cgi?acc=GSM1439556]
MYC	GSM912934 [https://www.ncbi.nlm.nih.gov/geo/query/acc.cgi?acc=GSM912934]
H3K27ac	GSM2417093 [https://www.ncbi.nlm.nih.gov/geo/query/acc.cgi?acc=GSM2417093]
KLF4	GSM2417128 [https://www.ncbi.nlm.nih.gov/geo/query/acc.cgi?acc=GSM2417128]
MEIS1	GSM1183374 [https://www.ncbi.nlm.nih.gov/geo/query/acc.cgi?acc=GSM1183374]
EP300	GSM2417166 [https://www.ncbi.nlm.nih.gov/geo/query/acc.cgi?acc=GSM2417166]
HDAC1	GSM2417170 [https://www.ncbi.nlm.nih.gov/geo/query/acc.cgi?acc=GSM2417170]
SMAD3	GSM539544 [https://www.ncbi.nlm.nih.gov/geo/query/acc.cgi?acc=GSM539544]
BRG1	GSM1296401 [https://www.ncbi.nlm.nih.gov/geo/query/acc.cgi?acc=GSM1296401]
HDAC2	GSM3018648 [https://www.ncbi.nlm.nih.gov/geo/query/acc.cgi?acc=GSM3018648]
EST1	GSM1003777 [https://www.ncbi.nlm.nih.gov/geo/query/acc.cgi?acc=GSM1003777]
CHD4	GSM1296403 [https://www.ncbi.nlm.nih.gov/geo/query/acc.cgi?acc=GSM1296403]
SMARCA5	GSM1296405 [https://www.ncbi.nlm.nih.gov/geo/query/acc.cgi?acc=GSM1296405]
RAD21	GSM3040193 [https://www.ncbi.nlm.nih.gov/geo/query/acc.cgi?acc=GSM3040193]
3T3_G4_ChIP	GSM3907026 [https://www.ncbi.nlm.nih.gov/geo/query/acc.cgi?acc=GSM3907026]
3T3_Input	GSM3907027 [https://www.ncbi.nlm.nih.gov/geo/query/acc.cgi?acc=GSM3907027]
A549_G4ChIP	GSM3907012 [https://www.ncbi.nlm.nih.gov/geo/query/acc.cgi?acc=GSM3907012]
A549_Input	GSM3907013 [https://www.ncbi.nlm.nih.gov/geo/query/acc.cgi?acc=GSM3907013]
GRO_Seq_MEF	GSM1979786 [https://www.ncbi.nlm.nih.gov/geo/query/acc.cgi?acc=GSM1979786]
PROseq_WT_NHS	GSM1843438 [https://www.ncbi.nlm.nih.gov/geo/query/acc.cgi?acc=GSM1843438]
G4 access	GSM5665716 [https://www.ncbi.nlm.nih.gov/geo/query/acc.cgi?acc=GSM5665716]
