# Supplementary material for: Nuclear microRNA 9 mediates G-quadruplex formation and 3D genome organization during TGF-β-induced transcription
Source: Nat Commun. 2024 Dec 20;15:10711. doi: 10.1038/s41467-024-54740-x (PMC11662019; doi:10.1038/s41467-024-54740-x)
Supplement: Supplementary file 6 — Source Data [file 41467_2024_54740_MOESM6_ESM.xlsx]

## Sheet: Fig1a
Figure 1a. Phylogenetic tree using the sequences of the indicated mature mouse miRNAs.
>mmu-miR-126-5p
cauuauuacuuuugguacgcg
>mmu-miR-9-5p
ucuuugguuaucuagcuguauga
>mmu-miR-29b-3p
uagcaccauuugaaaucaguguu
>mmu-let-7d-5p
agagguaguagguugcauaguu
>mmu-let-7a-5p
ugagguaguagguuguauaguu
>mmu-let-7f-5p
ugagguaguagauuguauaguu
>hsa-miR-9-5p
ucuuugguuaucuagcuguauga
>hsa-miR-29b-3p
uagcaccauuugaaaucaguguu
>hsa-let-7d-5p
agagguaguagguugcauaguu
>hsa-let-7a-5p
ugagguaguagguuguauaguu
>hsa-let-7f-5p
ugagguaguagauuguauaguu

## Sheet: Fig1b
Figure 1b. TaqMan assay-based expression analysis of miR-9 after cellular fractionation.
Origin		MLg	MFML4	MLE-12	NMuMG	hLF
Nuclear Fraction (%)	EXP1	99.8165	93.9198	45.0991	77.9034	18.9983
	EXP2	96.2298	97.9978	43.3316	84.3754	17.8964
	EXP3	98.0098	98.2471	42.7687	75.0978	15.6634
	n	3	3	3	3	3
	Mean	98.0187	96.7216	43.7331	79.1255	17.5194
	SD	1.79337	2.4296	1.21598	4.75801	1.69912
	SEM	1.0354	1.40273	0.702048	2.74704	0.980987
Cytoplasmic fraction (%)	EXP1	0.356	3.3665	55.4763	19.9872	84.5565
	EXP2	0.1137	3.0098	58.0978	18.9375	84.0098
	EXP3	0.2032	3.0312	56.0901	21.6354	79.3324
	n	3	3	3	3	3
	Mean	0.2243	3.13583	56.5547	20.1867	82.6329
	SD	0.12252	0.20005	1.37112	1.35997	2.87136
	SEM	0.0707371	0.115499	0.791618	0.785179	1.65778
n, number of independent experiments; SD, standard deviation; SEM, standard error mean

## Sheet: Fig1f
Figure 1f. ChIRP promoter analysis of selected putative miR-9 target genes from MLg cells transfected with control (Ctrl) or miR-9-specific biotinylated tiling oligonucleotides
Target	Zdhhc5		Ncl		Lzts2		Prap1
ChIRP	Control	Mir9	Control	Mir9	Control	Mir9	Control	Mir9
	%input		%input		%input		%input
EXP 1	0.877939	3.79422	1.24506	2.54281	2.91841	7.00216	0.20419	0.121094
EXP 2	0.639649	3.87558	1.16922	2.89829	2.85193	6.31726	0.219677	0.143133
EXP 3	0.831006	2.84922	1.16769	2.75943	2.56987	6.34489	0.104339	0.204372
Mean	0.782865	3.50634	1.19399	2.73351	2.78007	6.55477	0.176068	0.1562
SD	0.126228	0.570535	0.0442356	0.179153	0.185049	0.387698	0.0626007	0.0431492
SEM	0.072878	0.329399	0.0255395	0.103434	0.106838	0.223838	0.0361425	0.0249122
n	3	3	3	3	3	3	3	3
P-values	0.011*		0.002**		0.001**		0.67ns
n, number of independent experiments; SD, standard deviation; SEM, standard error mean; ns, not significant.
P-values after two-tailed t-test

## Sheet: Fig2a
Figure 2a: Bar plot showing H3K4me3 peak distribution relative to broad, medium, and narrow domains with or without miR-9 in MLg cells
H3K4me3 peak distribution	Broad	Medium	Narrow
miR-9 (in %)	60.77	49.7	42.17
no miR-9 (in %)	39.22	50.3	57.82
two-tailed Fisher exact test	P-value
Broad vs. Narrow	0.0106*

## Sheet: Fig2b
Figure 2b: Box plots of enrichment of H3K4me3 in control or miR-9-LOF in MLg and MLE-12 cells
MLg cells	H3K4me3 enrichment
	Control	Mir9-LOF
min	0.470392	0.311326
Q1	0.824638	0.470658
Median	1.56936	0.846891
Q3	4.11637	2.25337
max	14.3558	9.29195
IQR	3.29173	1.78272
two-tailed t test	P value
Control vs. Mir9-LOF	0.0017**
min, minimum; Q1, quartile 1; Q3, quartile 3; max, maximum; IQR, Interquartile range
MLE-12 cells	H3K4me3 enrichment
	Control	Mir9-LOF
min	0.609786	0.561182
Q1	1.03942	0.9472
Median	2.14884	2.04275
Q3	6.31406	6.19015
max	23.9012	26.4995
IQR	5.27464	5.24295
two-tailed t test	P value
Control vs. Mir9-LOF	0.88ns
min, minimum; Q1, quartile 1; Q3, quartile 3; max, maximum; IQR, Interquartile range

## Sheet: Fig2c
Figure 2c: Bar plot showing genome-wide H3K4me3 peak distribution relative to broad, medium, and narrow domains in MLg cells transfected with control (Ctrl) or miR-9-specific antagomir to induce miR-9 loss-of-function (LOF).
H3K4me3 peaks genome wide	Broad	Medium	Narrow
Control (in %)	27.578	24.0741	48.3479
Mir9-LOF (in %)	22.1253	26.0976	51.7771
two-tailed Fisher exact test	P-value
Mir9-LOF vs. Control	0.41

## Sheet: Fig2d
Figure 2d: Bar plot showing H3K4me3 peak distribution relative to broad, medium, and narrow domains in promoter region from MLg cells transfected with control (Ctrl) or miR-9-specific antagomir to induce miR-9 loss-of-function (LOF).
H3K4me3 peaks promoters	Broad	Medium	Narrow
Control (in %)	59.01	27.94	13.03
Mir9-LOF (in %)	43.62	37.95	18.42
two-tailed Fisher exact test	P-value
Mir9-LOF vs. Control broad	0.04 *
Gene body	Broad	Medium	Narrow
Control (in %)	5.58	20.27	74.14
Mir9-LOF (in %)	4.5	15.36	80.12
two-tailed Fisher exact test	P-value
Mir9-LOF vs. Control broad	0.34ns
ns, not significant.
Intergenic	Broad	Medium	Narrow
Control (in %)	6.41	22.63	70.9
Mir9-LOF (in %)	4.94	17.69	77.3
two-tailed Fisher exact test	P-value
Mir9-LOF vs. Control broad	0.37ns
ns, not significant.

## Sheet: Fig2g
Figure 2g: Box plots of RNA-seq-based expression analysis in MLg cells transfected with control (Ctrl) or miR-9-specific antagomir to induce miR-9 loss-of-function (LOF).
	Mir9 targets
	CTRL	Mir9-LOF
min	0.0253305	0.00875172
Q1	0.759281	0.448296
Median	1.49778	1.03392
Q3	2.57135	1.95656
max	5.27286	4.2019
IQR	1.81207	1.50827
min, minimum; Q1, quartile 1; Q3, quartile 3; max, maximum; IQR, Interquartile range
P-values after two-tailed t-test
	Nontargets
	CTRL	Mir9-LOF
min	0.0992799	0.0995597
Q1	1.0806	1.08177
Median	2.26496	2.26414
Q3	3.53739	3.5385
max	6.44911	6.45244
IQR	2.45679	2.45673
min, minimum; Q1, quartile 1; Q3, quartile 3; max, maximum; IQR, Interquartile range
P-values after two-tailed t-test

## Sheet: Fig2h
Figure 2h: Five number summary of box plots representing the expression of H3K4me3 peaks in MLg cells transfected with control (Ctrl) or miR-9-specific antagomir to induce miR-9 loss-of-function (LOF).
Peak	Broad						Medium						Medium
Loci	Promoter		Gene body		Intergenic		Promoter		Gene body		Intergenic		Promoter		Gene body		Intergenic
Condition	Ctrl	miR-9 LOF	Ctrl	miR-9 LOF	Ctrl	miR-9 LOF	Ctrl	miR-9 LOF	Ctrl	miR-9 LOF	Ctrl	miR-9 LOF	Ctrl	miR-9 LOF	Ctrl	miR-9 LOF	Ctrl	miR-9 LOF
Min	0.0790205	0.0325848	0.0440224	0.0416832	0.092776	0.0252742	0.051735	0.0344519	0.0263125	0.028509	0.00941868	0.0187403	0.0285116	0.0228043	0.0217022	0.00875172	0.0217635	0.0208714
Q1	1.39397	1.2355	1.56701	1.39065	0.581088	0.596693	0.753177	0.656396	0.792271	0.69931	0.432077	0.414947	0.356005	0.386679	0.260472	0.282246	0.338258	0.347378
Median	2.347	2.16173	2.56905	2.36363	1.72504	1.48557	1.55559	1.44841	1.7166	1.56619	1.20566	1.15388	0.820138	0.76995	0.684249	0.694042	0.900691	0.800751
Q3	3.43191	3.31037	3.7806	3.63048	3.0179	2.81182	2.63578	2.50318	2.76875	2.61077	2.66505	2.39649	1.83503	1.76702	1.86657	1.63183	2.28098	2.19074
Max	9.85841	9.32763	11.1352	10.7368	8.28824	8.3793	9.753	9.32127	8.04444	7.94169	7.5646	8.83042	9.63777	8.7508	7.7041	7.48164	8.40695	8.83305
P-value	0.0004***		0.00001***		ns		ns		0.028*		ns		ns		ns		ns
min, minimum; Q1, quartile 1; Q3, quartile 3; max, maximum; IQR, Interquartile range
ns, not significant.
P-values after two-tailed t-test

## Sheet: Fig3h
Figure 3h. TaqMan assay after G4 chromatin immunoprecipitation in MLg cells transfected with control (Ctrl) or miR-9-specific antagomir to induce miR-9 loss-of-function (LOF).
	G4 ChIP
TaqMan Probe	miR-9			Mirlet7f
	Control	miR-9-LOF	IgG	Control	miR-9-LOF	IgG
	Fold enrichment			Fold enrichment
EXP1	2.69297	0.195772	1	0.447761	1.83523	1
EXP2	2.34418	0.543736	1	0.906345	0.707791	1
EXP3	2.38792	0.585332	1	2.025	2.15879	1
n	3	3	3	3	3	3
Mean	2.47502	0.441613	1	1.12637	1.56727	1
SD	0.190007	0.213918	0	0.811313	0.761711	0
SEM	0.1097	0.123506	0	0.468412	0.439774	0
P-value	P-value			P-value
Control vs. Mir9-LOF	0.0003***			ns
Control vs. IgG	0.0001***			ns
n, number of independent experiments; SD, standard deviation; SEM, standard error mean; ns, not significant.
P-values after two-tailed t-test

[truncated: 29 more sheets: Fig3i, Fig3j, Fig4b, Fig5b, Fig5c, Fig5e, Fig5g, Fig6b, Fig7a, Fig7b, Fig7d, Fig7e, Fig7f, Fig8b, Fig8c, Fig9a, Fig9b, Fig9c, SuppFig1b, SuppFig2e …]
